# Supplementary material for: The cells are all-right: Regulation of the Lefty genes by separate enhancers in mouse embryonic stem cells
Source: PLoS Genet. 2024 Dec 13;20(12):e1011513. doi: 10.1371/journal.pgen.1011513 (PMC11676945; doi:10.1371/journal.pgen.1011513)
Supplement: S1 Table — Clone name denotes deleted allele in 129/Cast Cells, SNPs highlighted in red and remaining gRNA sequences are underlined. (XLSX) [file pgen.1011513.s006.xlsx]

## Sheet: Sheet1
Deletion	Clone	Sequence
∆Lefty1enh	D5/+	TTAGGACCCTGCTTTGAACCTNCTGGGTTCCAGGAGAAGCTGATGCCCTCACACAGATATACATGCAGGCAAACCATCAACGCACACAAGAGAAAAAAATAAAGGTAAGATCTTACCACGTAGCTCTGGCCGGCTCGGAAGTTCCTTGTAAATCCGACCGGCTTGAAACTCACAGAAATTCATCTGCCTTTGCCTCCCAAGTCCTGGGTTAAAACTTCTGCACTACTATGCTCATTTTATTTTGAATTTTGATACAAGGTCTCACTGTAGCCAGCTAAGGCTCGcCTCCAGTTCACTATGTAGCTAAAGATGGCCTTGGACTTCTGGTTCTCTTGCCTCTGCCTTCCAAGTGCTGGAATCGCAAGCCCaTATCGCCATTCCCTGCTTCTATAATTAACT…
	D6/+	TTAGNCCCTGCTTTGTATACTTCTNCGTTCCAGGTAGTANCTGATGCCCTCACACAGATATACATGCAGGCAAACCATCAAAGCACATAAGATAAAAAAATAAAGGTAAGATCTTACCATGTAGCTCTGGCTTGCTTGGAAGTTCCTTGTAAATCCGACTGGCTTGAAACTCACAGAAATTCATCTGCCTTTGCCTCCCAAGTCCTGGGTTAAAACTTCTGCACTACTATGCTCATTTTATTTTGAATTTTGATACAAGGTCTCACTGTAGCCAGCTAAGGCTCGcCTCCAGTTCACTATGTAGCTAAAGATGGCCTTGGACTTCTGGTTCTCTTGCCTCTGCCTTCCAAGTGCTGGAATCGCAAGCCCaTATCGCCATTCCCTGCTTCTATAATTAAC…
∆Lefty2enh	22B/+	CATGGGCTCTGGGGTGACCTCTAGGGGCGTTAAATTGGGAAGCATAGGTGATCCACACTGAGAAACTAAGCCCCCTTCCCAATTTAGGGA|GGTTCAAAACCTCCCATAAATCCAACTCCAGGGAATTCAACAGCCTCTCCTGGCCGTCCTGGGCACCCGCgCACACGTGGTAGACAGCCACGCAGATACGCTTAAATTAAaAGTAAATTTAAAAGAATACAGAAATCACATtGGAAATTTTCCTGGGATGTAACTCAGCTGGCCTAGCTCCAGATCCTGGGTTCAGATGAGCGCTGCAGACAAAGAAGAGTGGTGCTATGTCTGCCTCCTGTTCTACCTACCTCCTCCTCCCTTTATGGGAGGTTCAAAACCTCCCATAAATCCAACTCCAGGGAATT…
		CTAGAAT
	+/33C	TACGAAATGAGAGATGGAGGCATTCTAGGGCTAATGCTTTCTTCTTTCTTCTTTGTCTGCAGCGCTGCATCTGAACCCAGGATCTGGAGCTAGGCCAGCTGAGTTACATCCCAGGAAAATTTCCgATGTGATTTCTGTATTCTTTTAAATTTACTTTTAATTTAAGtGTATCTGCGTGGCTGTCTACCACGTGTGtGCGGGTGCCCAGGACGGCCAGGAGAGGCTGTTGAATTCCCTGGAGTTGGATTTATGGGAGGTTTTGAACCACCTAATTGGGAAGGGGGCTTAGTTTCTCAGTGTGGATCACCTATGCACGCCCCTAGAGGTCACCCCAGGAGTGCTCTGGGGAAGGGTTCtCCAGTTCAGCCTCAGGGATACGTGCATAGGTGATCCACACTG…
	54B/+	TACAGAAAATAGAGAGATGGAGGCATTCTAGGGCTAATGCTTTCTTCTTTCTTCTTTGTCTGCAGCGCTGCATCTGAACCCAGGATCTGGAGCTAGGCCAGCTGAGTTACATCCCAGGAAAATTTCCaATGTGATTTCTGTATTCTTTTAAATTTACTTTTAATTTAAGcGTATCTGCGTGGCTGTCTACCACGTGTGcGCGGGTGCCCAGGACGGCCAGGAGAGGCTGTTGAATTCCCTGGAGTTGGATTTATGGGAGGTTTTGAACC|TCCCTAAATTGGGAAGGGGGCTTAGTTTCTCAGTGTGGATCACCTATGCACGCCCCTAGAGGTCACCCCAGGAGTGCTCTGGGGAAGGGTTCgCCAATTCAGCCTCAGGGATAATTGCACAGCTTCTCC…
		CACAACTGGGGGAGGACCATTTCTACCCCCTTAACTCCCCCGGGAATTTAGAGAGTCTACAGGTCTTCCTGGGCAATTTTTTCCTGGGATAAAACTCCGCTAAGCCCCTCTACTGATCGTGAAATTCAGATGCAAACAGAAATCAATTGGAAAATTTTCTGGGGCGTTACTCCCTGGCTGCCTCCGACTTGGGTCTCGACGCTGTCCCCACAACAAGAATAAAGAACACAGGCTTGCCCTAGGAATGCCCCCTCTTCCTCTAAAATCCCGTTCCCCACCTCCCCCCCCCCCACAAATT
	+/87C	CCGGAATAGAGAGATGGAGGCATTCTAGGGCTAATGCTTTCTTCTTTCTTCTTTGTCTGCAGCGCTGCATCTGAACCCAGGATCTGGAGCTAGGCCAGCTGAGTTACATCCCAGGAAAATTTCCgATGTGATTTCTGTATTCTTTTAAATTTACTTTTAATTTAAGtGTATCTGCGTGGCTGTCTACCACGTGTGtGCGGGTGCCCAGGACGGCCAGGAGAGGCTGTTGAATTCCCTGGAGTTGGATTTATGGGAGGT|CCTATGCACGCCCCTAGAGGTCACCCCAGGAGTGCTCTGGGGAAGGGTTCtCCAGTTCAGCCTCAGGGAAATTGAACAGCCTCTCCCGGCCGTCCTGGGCACCCGCaCACAACGTGGTACAGGGCCACGCAGATCCTCTT…
	+/92C	TGTGGCTCTGGGGTGACCTCTAGGGGCGTGCATAGGTGATCCACACTGAGAAACTAAGCCCCCTTCCCAATT|AGGTGGTTCAAAACCTCCCATAAATCCAACTCCAGGGAATTCAACAGCCTCTCCTGGCCGTCCTGGGCACCCGCaCACACGTGGTAGACAGCCACGCAGATACACTTAAATTAAaAGTAAATTTAAAAGAATACAGAAATCACATcGGAAATTTTCCTGGGATGTAACTCAGCTGGCCTAGCTCCAGATCCTGGGTTCAGATGCAGCGCTGCAGACAAAGAAGAAAGAAGAAAGCATTAGCCCTAGAATTGCCTCCATCTTCTTCTAAATCCCTGTCCCCTCACCTACCTCCTCCTCCCCATGT
	+/49C	CTCAGAATAGAGAGATGGAGGCATTCTAGGGCTAATGCTTTCTTCTTTCTTCTTTGTCTGCAGCGCTGCATCTGAACCCAGGATCTGGAGCTAGGCCAGCTGAGTTACATCCCAGGAAAATTTCCgATGTGATTTCTGTATTCTTTTAAATTTACTTTTAATTTAAGtGTATCTGCGTGGCTGTCTACCACGTGTGtGCGGGTGCCCAGGACGGCCAGGAGAGGCTGTTGAATTCCCTGGAGTTGGATTTATGGGAGGTTTTGA|GCCTGGGAACCAAACTGGGGTCCTATGGAAGAGACTCTGCTGACCCAGCTCAACAGTGGCTCCTAGGGTTCTGAGCCTCTCTGTCTCTGTCTCTGTTTCTCTCTTCCTAATTCATTTGTTGAGTGCATGCACAC…
∆Lefty1 upstream	1B/+	GATGGGTTTAGCATTATCACTATTTTGGAGGTCGCCCAGCAAGGGATGGAGGGTCTCAAACAGAAAATGAGACCCAGTGAGACCATACT|GATTGGGCCACTGACCACCCCTGGGTCCTTTACACTGGTCTCGAGCCAAGAAAGGCAGCGCATCGTGTCAGAAGCTGCAGACTTCATTCCAGGGCCCCCCTCTCCTGGTTTGGGGCCTGCTTTCCAATCTCAAGCCTGACCTGGGTCAGACCTGGGCAGGAGCCATGGGGAAGGCAGCTGCTCTTCTGCATAACAAAGGGTGGCCCTGCTGGAGAGCCAGGGAACACACCAGGGACGAGTCTT
	13B/+	GATGAGTTTCAGGATTATCACTATTTTGGAGGTCGCCCAGCAAGGGATGGAGGGTCTCAAACAGAAAATGAGACCCAGTGAGACC|TGACCACCCCTGGGTCCTTTACACTGGTCTCGAGCCAAGAAAGGCAGCGCATCGTGTCAGAAGCTGCAGACTTCATTCCAGGGCCCCCCTCTCCTGGTTTGGGGCCTGCTTTCCAATCTCAAGCCTGACCTGGGTCAGACCTGGGCAGGAGCCATGGGGAAGGCAGCTGCTCTTCTGCATAACAAAGGGTGGCCCTGCTGGAGAGCCAGGGAACACACCAGGGACGAGTCTT
	14B/+	GATAGTTTCAGCATTATCACTATTTTGGAGGTCGCCCAGCAAGGGATGGAGGGTCTCAAACAGAAAATGAGACCCAGTGAGACC|TGACCACCCCTGGGTCCTTTACACTGGTCTCGAGCCAAGAAAGGCAGCGCATCGTGTCAGAAGCTGCAGACTTCATTCCAGGGCCCCCCTCTCCTGGTTTGGGGCCTGCTTTCCAATCTCAAGCCTGACCTGGGTCAGACCTGGGCAGGAGCCATGGGGAAGGCAGCTGCTCTTCTGCATAACAAAGGGTGGCCCTGCTGGAGAGCCAGGGAACACACCAGGGACGAGTCTA
	24B/+	TATGGGGTTTCAGGATTATCACTATTTTGGAGGTCGCCCAGCAAGGGATGGAGGGTCTCAAACAGAAAATGAGACCCAGTGAGACCAT|TGGGCCACTGACCACCCCTGGGTCCTTTACACTGGTCTCGAGCCAAGAAAGGCAGCGCATCGTGTCAGAAGCTGCAGACTTCATTCCAGGGCCCCCCTCTCCTGGTTTGGGGCCTGCTTTCCAATCTCAAGCCTGACCTGGGTCAGACCTGGGCAGGAGCCATGGGGAAGGCAGCTGCTCTTCTGCATAACAAAGGGTGGCCCTGCTGGAGAGCCAGGGAACACACCAGGGACGAGTCTA
	53B/+	GGCCGTGAAGGTGTCTGGATATCACTATTTTGGAGGTCGCCCAGCAAGGGATGGAGGGTCTCAAACAGAAAATGAGACCCAGTGAGACCACTGAGGGAG|GGGCCACTGACCACCCCTGGGTCCTTTACACTGGTCTCGAGCCAAGAAAGGCAGCCCATCCTGTCAGAAGCTGCAGACTTCCTTCCAGGGCCCCCCTCTCCTGGTTTGGGGCCTGCTTTCCATCTCACGCCTGACCTGGGTCACACCTGGGCAGGAGCCATGGCGAAGGCCGCCGCTCTTCTGATAACAAAGGGTGGCCCTGCTGGAGAGCCAGGGAACACATAAAGAACTATTCTTGGCC
	86B/+	TATGAGTGTTCAGGATTATCACTATTTTGGAGGTCGCCCAGCAAGGGATGGAGGGTCTCAAACAGAAAATGAGACCCAGTGA|GATTGGGCCACTGACCACCCCTGGGTCCTTTACACTGGTCTCGAGCCAAGAAAGGCAGCGCATCGTGTCAGAAGCTGCAGACTTCATTCCAGGGCCCCCCTCTCCTGGTTTGGGGCCTGCTTTCCAATCTCAAGCCTGACCTGGGTCAGACCTGGGCAGGAGCCATGGGGAAGGCAGCTGCTCTTCTGCATAACAAAGGGTGGCCCTGCTGGAGAGCCAGGGAACACACCAGGGACGAGTCTACA
	87B/+	GAGGAGTGTCAGATTATCACTATTTTGGAGGTCGCCCAGCAAGGGATGGAGGGTCTCAAACAGAAAATGAGACCCAGTGAGACCA|CTGACCACCCCTGGGTCCTTTACACTGGTCTCGAGCCAAGAAAGGCAGCGCATCGTGTCAGAAGCTGCAGACTTCATTCCAGGGCCCCCCTCTCCTGGTTTGGGGCCTGCTTTCCAATCTCAAGCCTGACCTGGGTCAGACCTGGGCAGGAGCCATGGGGAAGGCAGCTGCTCTTCTGCATAACAAAGGGTGGCCCTGCTGGAGAGCCAGGGAACACACCAGGGACGAGTCTACAACTCGAGACCAGTGTAGAGGACCCAGGGGTGGTCGGTTGTCTCACTGGCTCCCATTTTCTGTTTGAGACCCGCCATCG…
∆Lefty1 to Lefty2 enh	+/H2	TACGTCGGGGGTCTAGGGGGGGGGGGGGGGANNGGTAGAAGGGCAGTACACTGTCTGGATAGTTAGTTTCTGCTCTGAGATGTCTGGTTCTACACACTAGCAGGGAAAGAGGATGGcTTGTCTAGACCAGTCCTTCATTGATACTGAACATCACCAGGCGATGATGATG|GGCCACTGACCACCCCTGGGTCCTTTACACTGGTCTCGAGCCAAGAAAGGCAGCGCATCGTGTCAGAAGCTGCAGACTTCATTCCAGGGCCCCCCTCTCCTGGTTTGGGGCCTGCTTTCCAATCTCAAGCCTGACCTGGGTCAGACCTGGGCAGGAGCCATGGGGAAGGCAGCTGCTCTTCTGCATAACAAAGGGTGGCCCTGCTGGAGAGCCAGGGAACACACCAGGG…
∆Pycr2	C6/+	AAATCCCTGGTCCCTCTTACTAGCTTGTATACTCTTCTCATTTACTTTTCTTTTAATTCCATTTTTATATGCTGTGTGTGTTGGGGGAGGgAGATGGACCTCCATGTCATAAATGCATGTGGTGTCTATTCTTCCGCCCCCCATCCCACCGCTGCCTTATGTGAGCTCCAGGGgCCAACGCTCAAGACATCAAGCTTGCTGGTGCTGCTGACTGGGCCCAGGGCCTTAAGCACACTAGACACACTCTCCCACCCAGTCACTTTCCCAGCCCCCACCACTTCGATATTCCACCTGCCTTCCTAGTGATAGCAGAGCACAGGAAAGGCCACAGAGCCAGGCCCTTGGGCACCCATAACTCTCCAGTCTCTCTGGGGTGTTACTTAGCAACAGTCACATACG…
	D7/+	AAACCCAGGTCCCTCTTACTAGCTTGTATACTCTTCTCATTTACTTTTCTTTTAATTCCATTTTTATATGCTGTGTGTGTTGGGGGAGGgAGATGGACCTCCATGTCATAAATGCATGTGGTGTCTATTCTTCCGCCCCCCATCCCACCGCTGCCTTATGTGAGCTCCAGGGgCCAACGCTCAAGACATCAAGCTTGCTGGTGCTGCTGACTGGGCCCAGGGCCTTAAGC|TGGGGTTGACCAGAGAAAAGCAGAGGTAAT
	G5/+	NNNNCCAGGTCCCTCTTACTAGCTTGTATACTCTTCTCATTTACTTTTCTTTTAAATTCCATTTTTATATGCTGTGTGTGTTGGGGGAGGgAGATGGACCTCCATGTCATAAATGCATGTGGTGTCTATTCTTCCGCCCCCCATCCCACCGCTGCCTTATGTGAGCTCCAGGGgCCAACGCTCAAGACATCAAGCTTGCTGGTGCTGCTGACTGGGCCCAGGGCCTTAAGCACACTAGACACACTCTCCCACCCAGTCACTTTCCCAGCCCCCACCACTTCGATATTCCACCTGCCTTCCTAGTGATAGCAGAGCACAGGAAAGGCCACAGAGCCAGGCCCTTGGGCACCCATAACTCTCCAGTCTCTCTGGGGTGTTACTTAGCAACAGTCACATACG…
∆Lefty1 upstream + Pycr2	14B Lefty1 upstream + B4/B4	TCCCCTNCTGA|TGTTGCTAAGTAACACCCCAGAGAGACTGGCAGAGTTATGGGTGCCCAAGGGCCTGGCTCTGTGGCCTTTCCTGTGCTCTGCTATCACTAGGAAGGCAGGTGGAATATCGAAGTGGGCTATGGTGGGAGAGTGTGTCTAGTGTGCTTAAGGCCCTGGGGCCAGTCAGCAGCACCAGCAAGCTTGATGTCTAGAGCGTTGGtCCCTGGAGCTCACATAAGGCAGCGGTGGGATGGGGGGCGGAAGAATAGACACCACATGCATTTATGACATGGAGGTCCATCTtCCTCCCCAACACACACAGCATATAAAAATGGAATTTAAAAGAAAAGTAAATGAGAAGAGTATACCAGCTAGTAAGAGGGGAACCTAGGTGGGGGCAGGGCAGG…
	14B Lefty1 upstream + B11/B11	GGGCGCCAGGTCCCTCTTNTAGCTTGTATACTCTTCTCATTTACTTTTCTTTTAAATTCCATTTTTATATGCTGTTGTGTGTTGGGGGAGGgAGATGGACCTCCATGTCATAAATGCATGTGGTGTCTATTCTTCCGCCCCCCATCCCACCGCTGCCTTATGTGAGCTCCAGGGgCCAACGCTCAAGACATCAAGCTTGCTGGTGCTGCTGACTGGGCCCAGGGCCTTAAGCACACTAGACACACTCTCCCACCCAGTCACTTTCCCAGCCCCCACCACTTCGATATTCCACCTGCCTTCCTAGTGATAG|TGgGTGGGGTTGACCAGAGGAAGGC
∆L1-31kb	B11/+	TCCCNCTGANGGG|CACTGACACCCCNCGGGTCCTTTANACTGGTCTCGAGCCAAGAAAGGCAGCGCATCGTGTCAGAGGCTGCAGACTTCATTCCAGGGCCCCCCTCTCCTGGTTTGGGGCCTGCTTTCCAATCTCAAGCCTGACCTGGGTCAGACCTGGGCAGGAGCCATGGGGAAGGCAGCTGCTCTTCTGCATAACAAAGGGTGGCCCTGCTGGAGAGCCAGGGAACACACCAGGGACGAGTCTTACAATCCACTATGGTTTCTTCATCTATCCCCCGACTAAGATTGTCTGAATCTGCAAATAAAACCTCTAGATACTGGTGTAATGCAAATCCCAGGTAAACAGTGACTGATATATTGTGTAACCAAGTCCCAGATTCaGTACGGGTTTTATT…
	C6/+	AATGGGNTGAAA|CCCTGGGGTCCTTTTAACTGGGTCTCTAAGCCAAGTAAAAGGCAGCGCATCGTGTCAGAAGCTGCAGACTTCATTCCAGGGCCCCCCTCTCCTGGTTTGGGGCCTGCTTTCCAATCTCAAGCCTGACCTGGGTCAGACCTGGGCAGGAGCCATGGGGAAGGCAGCTGCTCTTCTGCATAACAAAGGGTGGCCCTGCTGGAGAGCCAGGGAACACACCAGGGACGAGTCTTACAATCCACTATGGTTTCTTCATCTATCCCCCGACTAAGATTGTCTGAATCTGCAAATAAAACCTCTAGATACTGGTGTAATGCAAATCCCAGGTAAACAGTGACTGATATATTGTGTAACCAAGTCCCAGATTCaGTACGGGTTTTATTTGGCAG…
	E5/+	|GACCNCCCCTGGGTCCTTTACACTGGTCTCGAGCCAAGAAAGGCAGCGCATCGTGTCAGAAGCTGCAGACTTCATTCCAGGGCCCCCCTCTCCTGGTTTGGGGCCTGCTTTCCAATCTCAAGCCTGACCTGGGTCAGACCTGGGCAGGAGCCATGGGGAAGGCAGCTGCTCTTCTGCATAACAAAGGGTGGCCCTGCTGGAGAGCCAGGGAACACACCAGGGACGAGTCTTACAATCCACTATGGTTTCTTCATCTATCCCCCGACTAAGATTGTCTGAATCTGCAAATAAAACCTCTAGATACTGGTGTAATGCAAATCCCAGGTAAACAGTGACTGATATATTGTGTAACCAAGTCCCANANTCaGTACGGNTTTTTTTTGACAGGCCTTATTTTG…
	E8/+	TCAAAATGGGGCATGAACACCCNGGGTCCTTAAA|CTGGTCTCGAGCCAAGANNGGCAGCGCATCGTGTCAGAGGCTGCAGACTTCATTCCAGGGCCCCCCTCTCCTGGTTTGGGGCCTGCTTTCCAATCTCAAGCCTGACCTGGGTCAGACCTGGGCAGGAGCCATGGGGAAGGCAGCTGCTCTTCTGCATAACAAAGGGTGGCCCTGCTGGAGAGCCAGGGAACACACCAGGGACGAGTCTTACAATCCACTATGGTTTCTTCATCTATCCCCCGACTAAGATTGTCTGAATCTGCAAATAAAACCTCTAGATACTGGTGTAATGCAAATCCCAGGTAAACAGTGACTGATATATTGTGTAACCAAGTCCCAGATTCaGTACGGGTTTTATTTGGCA…
∆L1-24.5kb	B11/+	GGGGGGCTTGGACCACCTCTTAGTAAGCCCACCTGTGCAGCCAGGCTAGCCTGGGGTCCCTCCTGTGGGTGCCTGTTGACAATGGAATGGTTACCATCCACTTCTCCATGGAAGGACTCTCCCATGACCTGGGAGCACCTTGAGCATGCTCAGTATGTTCTTTATGGTAGAGTAACGCACAGCCTTTAGTCTGACCTTGAACCTGCTAATTGAGTTTTGACATCTTTTAATCTATGAGAGTTTTGTTTGATGAGGGTTTTGTTTCTTGCTATACTGACCCAAGATAGCTTTGAACTCTCATGAGAGTGGC|CCACTGACCACCCCTGGGTCCTTTACACTGGTCTCGAGCCAAGAAAGGCAGCGCATCGTGTCAGAAGCTGCAGACTTCATTCCAGGGC…
	C7/+	GGGGGGCTTGGATCCACCTCTTAGTAAGCCACCTGTGCAGCCAGGCTAGCCTGGGGTCCCTCCTGTGGGTGCCTGTTGACAATGGAATGGTTACCATCCACTTCTCCATGGAAGGACTCTCCCATGACCTGGGAGCACCTTGAGCATGCTCAGTATGTTCTTTATGGTAGAGTAACGCACAGCCTTTAGTCTGACCTTGAACCTGCTAATTGAGTTTTGACATCTTTTAATCTATGAGAGTTTTGTTTGATGAGGGTTTTGTTTCTTGCTATACTGACCCAAGATAGCTTTGAACTCTCATAA|GATTGGGCCACTGACCACCCCTGGGTCCTTTACACTGGTCTCGAGCCAAGAAAGGCAGCGCATCGTGTCAGAAGCTGCAGACTTCATTCCAGGGC…
	+/C11	GGGGGGCTNGGACCACCTCTTAGTAAGCCCACCTGTGCAGCCAGGCTAGCCTGGGGTCCCTCCTGTGGGTGCCTGTTGACAATGGAATGGTTACCATCCACTTCTCCATGGAAGGACTCTCCCATGACCTGGGAGCACCTTGAGCATGCTCAGTATGTTCTTTATGGTAGAGTAACGCACAGCCTTTAGTCTGACCTTGAACCTGCTAATTGAGTTTTGACATCTTTTAATCTATGAGAGTTTTGTTTGATGAGGGTTTTGTTTCTTGCTATACTGACCCAAGATAGCTTTGAACTCTCATA|ATTGGGCCACTGACCACCCCTGGGTCCTTTACACTGGTCTCGAGCCAAGAAAGGCAGCGCATCGTGTCAGAAGCTGCAGACTTCATTCCAGGGCCC…
	+/F1	GGGGGGCTTGGATCCACCTCTTAGTAAGCCCACCTGTGCAGCCAGGCTAGCCTGGGGTCCCTCCTGTGGGTGCCTGTTGACAATGGAATGGTTACCATCCACTTCTCCATGGAAGGACTCTCCCATGACCTGGGAGCACCTTGAGCATGCTCAGTATGTTCTTTATGGTAGAGTAACGCACAGCCTTTAGTCTGACCTTGAACCTGCTAATTGAGTTTTGACATCTTTTAATCTATGAGAGTTTTGTTTGATGAGGGTTTTGTTTCTTGCTATACTGACCCAAGATAGCTTTGAACTCTCATAAGT|GATTGGGCCACTGACCACCCCTGGGTCCTTTACACTGGTCTCGAGCCAAGAAAGGCAGCGCATCGTGTCAGAAGCTGCAGACTTCATTCCAG…
	+/F11	GGGGGGCNTGGATCCACCTCTTAGAAGCCCACCTGTGCAGCCAGGCTAGCCTGGGGTCCCTCCTGTGGGTGCCTGTTGACAATGGAATGGTTACCATCCACTTCTCCATGGAAGGACTCTCCCATGACCTGGGAGCACCTTGAGCATGCTCAGTATGTTCTTTATGGTAGAGTAACGCACAGCCTTTAGTCTGACCTTGAACCTGCTAATTGAGTTTTGACATCTTTTAATCTATGAGAGTTTTGTTTGATGAGGGTTTTGTTTCTTGCTATACTGACCCAAGATAGCTTTGAACTC|CAAGTTTGAGGGCAGCCTT|GATTGGGCCACTGACCACCCCTGGGTCCTTTACACTGGTCTCGAGCCAAGAAAGGCAGCGCATCGTGTCAGAAGCTGCAGA…
∆L1-14.5kb	A8/+	GATCCGGGANAACTAACTACAACTACACCCATTAGAACACGGTAGAGTACATCTTGACAAGTAATATTAACAGCAGCGGTGGTGGCGaCGGGTGGACGGATGGCAGACCTGTAAGCCCAGGGCCGAGCCTTTTGTCTGCCAAGGGGATAATTTGCTCTTTGCTTTTATACTTG|GATTGGGCCACTGACCACCCCTGGGTCCTTTACACTGGTCTCGAGCCAAGAAAGGCAGCGCATCGTGTCAGAAGCTGCAGACTTCATTCCAGGGCCCCCCTCTCCTGGTTTGGGGCCTGCTTTCCAATCTCAAGCCTGACCTGGGTCAGACCTGGGCAGGAGCCATGGGGAAGGCAGCTGCTCTTCTGCATAACAAAGGGTGGCCCTGCTGGAGAGCCAGGGAAC…
	C9/+	CCCCGGGNCAACTAATACAACNTNACCCATNGAACACGGAGAAGACATCTTGGACAAGTAATATTAACAGCAGCGGTGGTGGCGaCGGGTGGACGGATGGCAGACCTGTAAGCCCAGGGCCGAGCCTTTTGTCTGCCAAGGGGATAATTTGCTCTTTGCTTTTATAC|TTGGGCCACTGACCACCCCTGGGTCCTTTACACTGGTCTCGAGCCAAGAAAGGCAGCGCATCGTGTCAGAAGCTGCAGACTTCATTCCAGGGCCCCCCTCTCCTGGTTTGGGGCCTGCTTTCCAATCTCAAGCCTGACCTGGGTCAGACCTGGGCAGGAGCCATGGGGAAGGCAGCTGCTCTTCTGCATAACAAAGGGTGGCCCTGCTGGAGAGCCAGGGAACACACCAGG…
	F12/+	TACCCGGGANAACTACTTACAACTTACACCCATNGAACACGGAGTAGACATTTGACAAGAATATTAACAGCAGCGGTGGTGGCGaCGGGTGGACGGATGGCAGACCTGTAAGCCCAGGGCCGAGCCTTTTGTCTGCCAAGGGGATAATTTGCTCTTTGCTTTTATACTTGGATCG|TGGGCCACTGACCACCCCTGGGTCCTTTACACTGGTCTCGAGCCAAGAAAGGCAGCGCATCGTGTCAGAAGCTGCAGACTTCATTCCAGGGCCCCCCTCTCCTGGTTTGGGGCCTGCTTTCCAATCTCAAGCCTGACCTGGGTCAGACCTGGGCAGGAGCCATGGGGAAGGCAGCTGCTCTTCTGCATAACAAAGGGTGGCCCTGCTGGAGAGCCAGGGAACA…
	G12/+	TTCCGGGAACAACACATACAACTACACCCATAAGAAGCACGGTAGAGTACATCTCTGACAAGAAATTAACAGCAGCGGTGGTGGCGaCGGGTGGACGGATGGCAGACCTGTAAGCCCAGGGCCGAGCCTTTTGTCTGCCAAGGGGATA|GCCACTGACCACCCCTGGGTCCTTTACACTGGTCTCGAGCCAAGAAAGGCAGCGCATCGTGTCAGAAGCTGCAGACTTCATTCCAGGGCCCCCCTCTCCTGGTTTGGGGCCTGCTTTCCAATCTCAAGCCTGACCTGGGTCAGACCTGGGCAGGAGCCATGGGGAAGGCAGCTGCTCTTCTGCATAACAAAGGGTGGCCCTGCTGGAGAGCCAGGGAACACACCAGGGACGAGTCTTACAATCCACTATG…
	G7/+	CACGGGGAAAAATCATATAAACACACCCTAGAGAACACGGAGAGAGATCTATGACAAGAAGAGTAACAGCAGCGGTGGCGGCGaCGGGTGGACGGAGGGCAGACCCGTAAGCCCAGGGCCGAGCCTTTTGTCTGCCAAGGGGATAATTTGCTCTTTGCTTTTATACTTGGATCGT|GATTGGGCCACTGACCACCCCTGGGTCCTTTACACTGGTCTCGAGCCAAGAAAGGCAGCGCATCGTGTCAGAAGCTGCAGACTTCATTCCAGGGCCCCCCTCTCCTGGTTTGGGGCCTGCTTTCCAATCTCAAGCCTGACCTGGGTCAGACCTGGGCAGGAGCCATGGGGAAGGCAGCTGCTCTTCTGCATAACAAAGGGTGGCCCTGCTGGAGAGCCAGGGA…
	+/C8	TTCCGGNACAACACTACAACTACACCCATNGGAACACGGAAGAGTACATCTCTGACAAGAATATTAACAGCAGCGGTGGTGGCGgCGGGTGGACGGATGGCAGACCTGTAAGCCCAGGGCCGAGCCTTTTGTCTGCCAAGGGGATAATTTGCTCTTTGCTTTTATACTTGGATC|GATTGGGCCACTGACCACCCCTGGGTCCTTTACACTGGTCTCGAGCCAAGAAAGGCAGCGCATCGTGTCAGAAGCTGCAGACTTCATTCCAGGGCCCCCCTCTCCTGGTTTGGGGCCTGCTTTCCAATCTCAAGCCTGACCTGGGTCAGACCTGGGCAGGAGCCATGGGGAAGGCAGCTGCTCTTCTGCATAACAAAGGGTGGCCCTGCTGGAGAGCCAGGGAA…
	+/H2	TTCCGGGANAACTAATTACAACNTAACCCATGGGAACACGGAAGTAGTACATCTTGTACAAGAATATTAACAGCAGCGGTGGTGGCGgCGGGTGGACGGATGGCAGACCTGTAAGCCCAGGGCCGAGCCTTTTGTCTGCCAAGGGGATAATTTGCTCTTTGCTTTTATACTTGGATT|GGCCACTGACCACCCCTGGGTCCTTTACACTGGTCTCGAGCCAAGAAAGGCAGCGCATCGTGTCAGAAGCTGCAGACTTCATTCCAGGGCCCCCCTCTCCTGGTTTGGGGCCTGCTTTCCAATCTCAAGCCTGACCTGGGTCAGACCTGGGCAGGAGCCATGGGGAAGGCAGCTGCTCTTCTGCATAACAAAGGGTGGCCCTGCTGGAGAGCCAGGGAACA…
	+/G4	TCCCGGNANAACTACTTAAACTTACACCCATGGAACACGGTAGTAAGACATCTTGACAAGAATATTAACAGCAGCGGTGGTGGCGgCGGGTGGACGGATGGCAGACCTGTAAGCCCAGGGCCGAGCCTTTTGTCTGCCAAGGGGATAATTTGCTCTTTGCTTTTATACTTG|GATTGGGCCACTGACCACCCCTGGGTCCTTTACACTGGTCTCGAGCCAAGAAAGGCAGCGCATCGTGTCAGAAGCTGCAGACTTCATTCCAGGGCCCCCCTCTCCTGGTTTGGGGCCTGCTTTCCAATCTCAAGCCTGACCTGGGTCAGACCTGGGCAGGAGCCATGGGGAAGGCAGCTGCTCTTCTGCATAACAAAGGGTGGCCCTGCTGGAGAGCCAGGGAACAC…
	+/F9	TCCCGGCACAACTAATTACAACTTACACCCATTGGAACACGGTAGTAGACATTTGACAAGTAATATTAACAGCAGCGGTGGTGGCGgCGGGTGGACGGATGGCAGACCTGTAAGCCCAGGGCCGAGCCTTTTGTCTGCCAAGGGGATAATTTGCTCTTTGCTTTTATACTTGGATCGCT|GATTGGGCCACTGACCACCCCTGGGTCCTTTACACTGGTCTCGAGCCAAGAAAGGCAGCGCATCGTGTCAGAAGCTGCAGACTTCATTCCAGGGCCCCCCTCTCCTGGTTTGGGGCCTGCTTTCCAATCTCAAGCCTGACCTGGGTCAGACCTGGGCAGGAGCCATGGGGAAGGCAGCTGCTCTTCTGCATAACAAAGGGTGGCCCTGCTGGAGAGCCA…
∆LCTCF	C8/+	GCTTGGCCCAACTAATAAACTAACCCATAGAACACGGAGAGACATTTGACAAGAATATTAACAGCAGCGGTGGTGGCGaCGGGTGGACGGATGGCAGACCTGTAAGCCCAGGGCCGAGCCTTTTGTCTGCCAAGGGGATAATTTGCTCTTTGCTTTTATACTTGGA|TGGTGCTTTGATCtGAgGTGGGGCTTTCCATGCCCCCGTGACTAGAGTCCTTTTCACTTTGCTGGATAAAAAGCTGAAGAACACTCTGTCAAGTAAAGCTGAGATGCTGGCCAGGTAGGCCCcAGACCAATCAACTCCCTTGTCAGTAGACAAGTCACTCCATTGATAATTAAACAAAACAAAACAAAACAAAACAAAACAATAGAAGGATGAGCTTTAGTGTGGTGTGGAA…
	E4/+	GCTTGGNCCAACTAATAAACTAACCCATAGAACACGGAGAGACATTTGACAAGAATATTAACAGCAGCGGTGGTGGCGaCGGGTGGACGGATGGCAGACCTGTAAGCCCAGGGCCGAGCCTTTTGTCTGCCAAGGGGATAATTTGCTCTTTGCTTT|TGGTGCTTTGATCtGAgGTGGGGCTTTCCATGCCCCCGTGACTAGAGTCCTTTTCACTTTGCTGGATAAAAAGCTGAAGAACACTCTGTCAAGTAAAGCTGAGATGCTGGCCAGGTAGGCCCcAGACCAATCAACTCCCTTGTCAGTAGACAAGTCACTCCATTGATAATTAAACAAAACAAAACAAAACAAAACAAAACAATAGAAGGATGAGCTTTAGTGTGGTGTGGAAGTCAGAGGAT…
	E11/+	GCTTGGCCCAACTAATAAACTACACCCATAGAACACGCGAGAGACATTTTGACAAGAATATTAACAGCAGCGGTGGTGGCGaCGGGTGGACGGATGGCAGACCTGTAAGCCCAGGGCCGAGCCTTTTGTCTGCCAAGGGGATAATTTGCTCTT|TGCTTTGATCtGAgGTGGGGCTTTCCATGCCCCCGTGACTAGAGTCCTTTTCACTTTGCTGGATAAAAAGCTGAAGAACACTCTGTCAAGTAAAGCTGAGATGCTGGCCAGGTAGGCCCcAGACCAATCAACTCCCTTGTCAGTAGACAAGTCACTCCATTGATAATTAAACAAAACAAAACAAAACAAAACAAAACAATAGAAGGATGAGCTTTAGTGTGGTGTGGAAGTCAGAGGATAGGAAC…
	F5/+	GCTTGGCCCAACTANTAAACTACACCCATAGAACACGCGAGAGACATTTTGACAAGAATATCTAACAGCAGCGGTGGTGGCGaCGGGTGGACGGATGGCAGACCTGTAAGCCCAGGGCCGAGCCTTTTGTCTGCCAAGGGGATAATTTGCTCTTTGCTTTTATACTTGGATCG|CTGGTGCTTTGATCtGAgGTGGGGCTTTCCATGCCCCCGTGACTAGAGTCCTTTTCACTTTGCTGGATAAAAAGCTGAAGAACACTCTGTCAAGTAAAGCTGAGATGCTGGCCAGGTAGGCCCcAGACCAATCAACTCCCTTGTCAGTAGACAAGTCACTCCATTGATAATTAAACAAAACAAAACAAAACAAAACAAAACAATAGAAGGATGAGCTTTAGTGTG…
∆LCTCF + ∆Lefty1enh	E1/+	GCTTGGCCCAACTAATAAACTAACCCATAGNAACACGGAGAGACATTTGACAAGAATATTAACAGCAGCGGTGGTGGCGaCGGGTGGACGGATGGCAGACCTGTAAGCCCAGGGCCGAGCCTTTTGTCTGCCAAGGGGATAATTTGCTCTT|TGCTTTGATCtGAgGTGGGGCTTTCCATGCCCCCGTGACTAGAGTCCTTTTCACTTTGCTGGATAAAAAGCTGAAGAACACTCTGTCAAGTAAAGCTGAGATGCTGGCCAGGTAGGCCCcAGACCAATCAACTCCCTTGTCAGTAGACAAGTCACTCCATTGATAATTAAACAAAACAAAACAAAACAAAACAAAACAATAGAAGGATGAGCTTTAGTGTGGTGTGGAAGTCAGAGGATAGGAACCT…
	G3/+	GCTTGGCCCAACTAATAAACTACACCCATAGAACACGGAGAGACATTTGACAAGAATATTAACAGCAGCGGTGGTGGCGaCGGGTGGACGGATGGCAGACCTGTAAGCCCAGGGCCGAGCCTTTTGTCTGCCAAGGGGATAATTTGCTCTTTGCTTTTATACT|TGGTGCTTTGATCtGAgGTGGGGCTTTCCATGCCCCCGTGACTAGAGTCCTTTTCACTTTGCTGGATAAAAAGCTGAAGAACACTCTGTCAAGTAAAGCTGAGATGCTGGCCAGGTAGGCCCcAGACCAATCAACTCCCTTGTCAGTAGACAAGTCACTCCATTGATAATTAAACAAAACAAAACAAAACAAAACAAAACAATAGAAGGATGAGCTTTAGTGTGGTGTGGAAGTC…
	G8/+	CCCTTGGCCCAACTAATAAACTAACCCATAGAACACGGAGAGACATTTGACAAGAATATTAACAGCAGCGGTGGTGGCGaCGGGTGGACGGATGGCAGACCTGTAAGCCCAGGGCCGAGCCTTTTGTCTGCCAAGGGGATAATTTGCTCTTTGCTTTTATACT|TGGTGCTTTGATCtGAgGTGGGGCTTTCCATGCCCCCGTGACTAGAGTCCTTTTCACTTTGCTGGATAAAAAGCTGAAGAACACTCTGTCAAGTAAAGCTGAGATGCTGGCCAGGTAGGCCCcAGACCAATCAACTCCCTTGTCAGTAGACAAGTCACTCCATTGATAATTAAACAAAACAAAACAAAACAAAACAAAACAATAGAAGGATGAGCTTTAGTGTGGTGTGGAAGTC…
	H3/+	GGCTTGGCCCAACTACTAAACTTACACCCATTAGAACACGGAGAGACTCTTTGACAAGAATATCAACAGCAGCGGTGGTGGCGaCGGGTGGACGGATGGCAGACCTGTAAGCCCAGGGCCGAGCCTTTTGTCTGCCAAGGGGATAATTTGCTCTTTGCTTTTATACTTGGATC|GCCTGGTGCTTTGATCtGAgGTGGGGCTTTCCATGCCCCCGTGACTAGAGTCCTTTTCACTTTGCTGGATAAAAAGCTGAAGAACACTCTGTCAAGTAAAGCTGAGATGCTGGCCAGGTAGGCCCcAGACCAATCAACTCCCTTGTCAGTAGACAAGTCACTCCATTGATAATTAAACAAAACAAAACAAAACAAAACAAAACAATAGAAGGATGAGCTTTAGTG…
