# Supplementary material for: The cells are all-right: Regulation of the Lefty genes by separate enhancers in mouse embryonic stem cells
Source: PLoS Genet. 2024 Dec 13;20(12):e1011513. doi: 10.1371/journal.pgen.1011513 (PMC11676945; doi:10.1371/journal.pgen.1011513)
Supplement: S2 Table — (XLSX) [file pgen.1011513.s007.xlsx]

## Sheet: Sheet1
Target Region	Left Guide Sequence	Right Guide Sequence
∆Lefty1enh	ATATCCCCCGCAAGACAGTA
		CAGGAGCTCACAGGGCCACA
∆Lefty2enh	TTCCCAGGCTCCGCATCAGG
		TGATGGGGCGTTCCCTAAAT
∆Lefty1 upstream	ATATCCCCCGCAAGACAGTA
		GGTCAGTGGCCCAATCACGA
∆Lefty1 to Lefty2 enh	TGATGGGGCGTTCCCTAAAT
		GGTCAGTGGCCCAATCACGA
∆Pycr2	GCGAGCGGGGCAGACCAGAG
		GCACGCCATAAAAGGAACAG
∆L1-31kb	GCGAGCGGGGCAGACCAGAG
		GGTCAGTGGCCCAATCACGA
∆L1-24.5kb	CTTTGAACTCTCATAAGCCA
		GGTCAGTGGCCCAATCACGA
∆L1-14.5kb	CTTTTATACTTGGATCGGGT
		GGTCAGTGGCCCAATCACGA
ΔLCTCF	CTTTTATACTTGGATCGGGT
		TTGACTAGACGTGAGGCCTG
