# Supplementary material for: The cells are all-right: Regulation of the Lefty genes by separate enhancers in mouse embryonic stem cells
Source: PLoS Genet. 2024 Dec 13;20(12):e1011513. doi: 10.1371/journal.pgen.1011513 (PMC11676945; doi:10.1371/journal.pgen.1011513)
Supplement: S3 Table — (XLSX) [file pgen.1011513.s008.xlsx]

## Sheet: Sheet1
mRNA	Allele	Forward Sequence	Reverse Sequence
Lefty1	129	TCATGCAAATCTGAAGTGCTCa	GGACAGAGACCACTGGGTCA
Lefty1	CAST	CATGCAAATCTGAAGTGCTCcT	GGACAGAGACCACTGGGTCA
Lefty2	129	GCAAGAGGTTCAGCCAGAAt	CACACACAAAGAAAGGGTCtACAt
Lefty2	CAST	GCAAGAGGTTCAGCCAGAAc	ACACAAAGAAAGGGTCcACAc
Pycr2	129	CAGCTCAGGGAAACTCCTTACa	GTGGCACCAGGTGAACAGAT
Pycr2	CAST	CAGCTCAGGGAAACTCCTTACc	GTGGCACCAGGTGAACAGAT
Sdha	n/a	ACTGGGATGGGCTCCTTAGT	GCCCTGAGAAAGATCACGTC
