# Supplementary material for: The cells are all-right: Regulation of the Lefty genes by separate enhancers in mouse embryonic stem cells
Source: PLoS Genet. 2024 Dec 13;20(12):e1011513. doi: 10.1371/journal.pgen.1011513 (PMC11676945; doi:10.1371/journal.pgen.1011513)
Supplement: S1 Appendix — (XLSX) [file pgen.1011513.s009.xlsx]

## Sheet: Fig1
Clone	Lefty1 Expression	Lefty2 Expression	Pycr2 Expression
Lefty1enh	0.23451	1.00019	0.967958
Lefty1enh	0.197578	0.971818	0.949174
Lefty1enh	0.186588	0.963543	0.922225
Lefty1enh	0.198781	0.969282	0.886841
Lefty1enh	0.198125	0.838417	0.770587
WT	0.970002	1.05748	1.00321
WT	1.02824	0.95952	1.03307
WT	1.00176	0.983005	0.963723
WT	1.15932	1.08812	1.05306
WT	0.96313	0.983315	1.05193
WT	0.895913	0.973798	0.93452
WT	0.981633	0.954766	0.960488
Lefty2enh 22B	0.833965	0.00345218	0.676634
Lefty2enh 54B	0.505639	0.0183657	0.733523
Lefty2enh 92C	0.909521	0	0.649666
Lefty2enh 87C	0.612854	0	0.710208
Lefty2enh 33C	0.774885	0	0.725409
Lefty2enh 49C	0.554386	0	0.656426

## Sheet: Fig2
Data processed using:
https://github.com/YaqiangCao/cLoops2
Hi-TrAC datasets Used:
https://www.ncbi.nlm.nih.gov/geo/query/acc.cgi?acc=GSM6042050
https://www.ncbi.nlm.nih.gov/geo/query/acc.cgi?acc=GSM6042051
https://www.ncbi.nlm.nih.gov/geo/query/acc.cgi?acc=GSM6042052
https://www.ncbi.nlm.nih.gov/geo/query/acc.cgi?acc=GSM6042053
Processed to .ixy file using following settings:
cLoops2 pre -f GSM6042050_Hi-TrAC_GC5101_5201_mESC-E14_1M_tech1_unique.bedpe.gz,GSM6042051_Hi-TrAC_GC5102_5202_mESC-E14_1M_tech2_unique.bedpe.gz,GSM6042052_Hi-TrAC_GC5103_5203_mESC-E14_1M_tech3_unique.bedpe.gz,GSM6042053_Hi-TrAC_GC5104_5204_mESC-E14_1M_tech4_unique.bedpe.gz -o 1M_combined -p 1 -c chr1 -cut 0 -mcut -1 -mapq 10 -trans False -format bedpe
Processed graph using following settings:
cLoops2 plot -f 1M_combined/chr1-chr1.ixy -o L2_enh_4C_TrAC -chrom -start 180849587 -end 180973954 -bs 200 -cut 0 -mcut -1 -log True -m obs -corr False -triu True -norm False -bws GSM699165_CTCF.bw,GSM4280484_RAD21_WT_Merge.bw,GSM1014159_Dnase1.bw,GSM1163096_H3K27ac.bw,GSM560347_GSM560348_Med1.bw -bwvs -bwcs -beds Lefty_enhancer_locations.txt -gtf mm10ncbiRefSeq.gtf -1D True -1Dv -loops -loopCut …

## Sheet: Fig3
Clone	Lefty1 Expression	Lefty2 Expression
WT	0.928164	1.0466
WT	1.02082	0.966756
WT	1.05102	0.986648
Lefty1 to Lefty2enh H1	1.92848	0
Lefty1 to Lefty2enh H1	1.9527	0
Lefty1 to Lefty2enh H1	1.88476	0
Lefty1 Upstream 1B	0.121993	0.934601
Lefty1 Upstream 13B	0.0772351	0.983491
Lefty1 Upstream 14B	0.188835	0.930691
Lefty1 Upstream 24B	0.276502	0.864188
Lefty1 Upstream 53B	0.236922	0.986516
Lefty1 Upstream 86B	0.164206	1.00487
Lefty1 Upstream 87B	0.204273	0.92162
WT	1.02488	1.0251
WT	0.975601	0.971217
WT	0.921271	1.0163
WT	1.07825	0.987379

## Sheet: Fig4
Clone	Lefty1 Expression	Lefty2 Expression
Lefty1 upstream +PYCR2 1	0.296454	0.762056
Lefty1 upstream +PYCR2 2	0.362088	0.92344
Lefty1 upstream +PYCR2 3	0.35794	1.03583
Lefty1 upstream +PYCR2 4	0.334275	1.02764
Lefty1 upstream +PYCR2 5	0.281508	0.981032
Lefty1 upstream +PYCR2 6	0.335231	1.1544
PYCR2 C6	0.825482	0.867157
PYCR2 D7	1.26719	1.08239
PYCR2 G5	0.76952	0.914608
Lefty1 upstream 1	0.241803	0.901862
Lefty1 upstream 2	0.252913	0.922876
Lefty1 upstream 3	0.201526	0.798294
WT	1.0843	0.920057
WT	0.949457	1.11667
WT	0.966245	0.963275

## Sheet: Fig5
Clone	Lefty1 Expression	Lefty2 Expression
L1-31kb B11	0.963847	0.985429
L1-31kb C6	0.926317	0.934331
L1-31kb E5	0.929553	1.01264
L1-31kb E8	1.30147	1.14034
L1-24.5kb B11	1.12691	0.691888
L1-24.5kb C7	0.918747	0.949101
L1-24.5kb C11	0.480951	1.13287
L1-24.5kb F1	0.383909	1.20829
L1-24.5kb F11	0.512924	1.0241
WT	1.07128	1.04949
WT	0.946955	1.04003
WT	1.00381	0.943692
WT	0.977958	0.96679
L1-14.5kb A8	0.769296	0.797637
L1-14.5kb C9	1.13891	1.12097
L1-14.5kb F12	0.214645	0.957293
L1-14.5kb G12	1.29671	0.982677
L1-14.5kb G7	0.35084	0.931398
L1-14.5kb C8	0.255314	0.940661
L1-14.5kb H2	0.126889	0.765019
L1-14.5kb G4	0.1598	0.829078
L1-14.5kb F9	0.17703	0.768135
WT	1.0843	0.920057
WT	0.949457	1.11667
WT	0.966245	0.963275
WT	1.02488	1.0251
WT	0.975601	0.971217
WT	0.921271	1.0163
WT	1.07825	0.987379
Lefty1 upstream 1B	0.121993	0.934601
Lefty1 upstream 13B	0.0772351	0.983491
Lefty1 upstream 14B	0.188835	0.930691
Lefty1 upstream 24B	0.276502	0.864188
Lefty1 upstream 53B	0.236922	0.986516
Lefty1 upstream 86B	0.164206	1.00487
Lefty1 upstream 87B	0.204273	0.92162

## Sheet: Fig S2
Clone	Lefty1 Expression
Lefty1enh	0.23451
Lefty1enh	0.197578
Lefty1enh	0.186588
Lefty1enh	0.198781
Lefty1enh	0.198125
Lefty1enh	0.346955
Lefty1enh	0.303393
Lefty1enh	0.299738
WT	0.970002
WT	1.02824
WT	1.00176
WT	1.15932
WT	0.96313
WT	0.895913
WT	0.981633
Lefty1 upstream 1B	0.121993
Lefty1 upstream 13B	0.0772351
Lefty1 upstream 14B	0.188835
Lefty1 upstream 24B	0.276502
Lefty1 upstream 53B	0.236922
Lefty1 upstream 86B	0.164206
Lefty1 upstream 87B	0.204273

## Sheet: Fig S4
Clone	Lefty1 Expression	Lefty2 Expression
LCTCF C8	0.997405	0.970012
LCTCF E4	0.999429	1.32385
LCTCF E11	0.925294	0.967783
LCTCF F5	0.813045	1.012
LCTCF+Lefty1enh E1	0.415037	0.972935
LCTCF+Lefty1enh G3	0.341534	1.11936
LCTCF+Lefty1enh G8	0.399695	0.985857
LCTCF+Lefty1enh H3	0.398436	0.941573
WT	0.979448	1.04527
WT	0.966751	0.956079
WT	1.0538	0.998655
Lefty1enh	0.396127	1.01691
Lefty1enh	0.408455	0.96378
Lefty1enh	0.368257	0.934845

## Sheet: Fig S5
Clone	Lefty1 129 Starting Quantity	Lefty1 129 Stdev	Lefty1 Cast Starting Quantity	Lefty1 Cast Stdev	Lefty2 129 Starting Quantity	Lefty2 129 Stdev	Lefty2 Cast Starting Quantity	Lefty2 Cast Stdev	Lefty1 129 Ratio	Lefty1 Cast Ratio	Lefty2 129 Ratio	Lefty2 Cast Ratio
A
WT	0.346481	0.0711589	0.336608	0.0513742	0.0617709	0.00593599	0.0589086	0.000267407	0.507227	0.492773	0.511859	0.488141
WT	0.331679	0.0211364	0.285192	0.0716542	0.114185	0.00668189	0.131667	0.00948245	0.53768	0.46232	0.464445	0.535555
WT	0.485387	0.0364703	0.441219	0.0434285	0.0877452	0.0045269	0.0966659	0.00470784	0.523833	0.476167	0.475813	0.524187
∆Lefty1enh/+ D6	0.223647	0.0278732	1.60013	0.326588	0.0641307	0.00163933	0.0683352	0.00171842	0.122628	0.877372	0.48413	0.51587
∆Lefty1enh/+ D6	0.19291	0.0180574	1.67428	0.432365	0.0519407	0.00281609	0.058478	0.00655844	0.103316	0.896684	0.470398	0.529602
∆Lefty1enh/+ D6	0.192171	0.0224562	1.77741	0.0818557	0.055074	0.00383244	0.0630111	0.0046974	0.0975695	0.902431	0.466392	0.533608
∆Lefty1enh/+ D6	0.195972	0.0395365	1.68937	0.243787	0.0515648	0.00603046	0.0583416	0.00612014	0.103945	0.896055	0.46917	0.53083
∆Lefty1enh/+ D5	0.0765759	0.0128629	0.662559	0.116692	0.0621695	0.00387509	0.0910228	0.0128112	0.103602	0.896398	0.405827	0.594173
B
WT	0.171963	0.0279439	0.124299	0.0174766	0.716822	0.175701	0.291589	0.131776	0.580442	0.419558	0.710843	0.289157
WT	0.18683	0.0563553	0.200613	0.0258806	0.647779	0.0871363	0.404288	0.0421133	0.482213	0.517787	0.615721	0.384279
WT	0.137107	0.0269182	0.168553	0.0277987	0.641509	0.052327	0.388679	0.0743396	0.44856	0.55144	0.622711	0.377289
WT	0.161682	0.0549533	0.16729	0.044486	0.628972	0.208411	0.41215	0.0335514	0.491477	0.508523	0.604129	0.395871
∆Lefty2enh/+ 22B	0.0959677	0.00647581	0.133871	0.0220161	0.00227419	0.0120988	0.270968	0.0532236	0.417544	0.582456	0.008323	0.991677
∆Lefty2enh/+ 54B	0.0533065	0.0177419	0.157258	0.0470161	0.0120988	0.000701613	0.278464	0.0245161	0.25316	0.74684	0.0416391	0.958361
+/∆Lefty2enh 92C	0.102459	0.032541	0.0852459	0.0207377	0.520492	0.0934426	0	0	0.545852	0.454148	1	0
+/∆Lefty2enh 87C	0.181034	0.0531897	0.0798276	0.0372414	0.47069	0.124138	0	0	0.693985	0.306015	1	0
+/∆Lefty2enh 33C	0.14316	0.0330859	0.0903499	0.0171792	0.560976	0.0781548	0	0	0.613079	0.386921	1	0
+/∆Lefty2enh 49C	0.180191	0.0316229	0.0689737	0.0110621	0.643198	0.0502387	0	0	0.72318	0.27682	1	0
C
WT	0.0767123	0.0238356	0.122831	0.00671233	0.707763	0.0794521	0.387671	0.0318721	0.384439	0.615561	0.646103	0.353897
WT	0.0746835	0.0212025	0.105696	0.0141139	0.71519	0.0651899	0.360759	0.0162025	0.414035	0.585965	0.664706	0.335294
WT	0.0626168	0.0126168	0.0775701	0.0071028	0.565421	0.0266822	0.305607	0.0260748	0.446667	0.553333	0.649142	0.350858
WT	0.074	0.00888	0.136	0.02032	0.676	0.01108	0.3496	0.00776	0.352381	0.647619	0.659126	0.340874
1B	0.0047451	0.00138725	0.0926471	0.0141667	0.617647	0.0379412	0.391667	0.0487255	0.0487216	0.951278	0.611948	0.388052
13B	0.00469841	0.000896825	0.147619	0.0505556	0.960317	0.247619	0.530952	0.0550794	0.0308462	0.969154	0.64396	0.35604
14B	0.00865765	0.00264308	0.106139	0.00292404	0.797086	0.119667	0.510926	0.0567118	0.075417	0.924583	0.609387	0.390613
24B	0.00808989	0.00235955	0.0651685	0.0183146	0.617978	0.0464045	0.474157	0.0526966	0.110429	0.889571	0.565844	0.434156
53B	0.00879747	0.00327215	0.0841772	0.013481	0.558861	0.0626582	0.306329	0.0275949	0.0946222	0.905378	0.64594	0.35406
86B	0.00588462	0.000565385	0.0838462	0.00603846	0.542308	0.0411538	0.281923	0.0403846	0.0655808	0.934419	0.657956	0.342044
87B	0.00802885	0.00338942	0.0903846	0.0287981	0.504808	0.180288	0.331731	0.0538462	0.0815828	0.918417	0.603448	0.396552
